# Supplementary material for: Identification and Characterization of 5-HT Receptor 1 from Scylla paramamosain: The Essential Roles of 5-HT and Its Receptor Gene during Aggressive Behavior in Crab Species
Source: Int J Mol Sci. 2023 Feb 20;24(4):4211. doi: 10.3390/ijms24044211 (PMC9960410; doi:10.3390/ijms24044211)
Supplement: Supplementary file 1 [file ijms-24-04211-s001.zip]

Archive with 5 entries (5 files):
- Video S1 5í┴10^-3 5-HT.mp4
- Video S2 5í┴10^-5 5-HT.mp4
- Video S3 5í┴10^-7 5-HT.mp4
- Video S4 CK.mp4
- Viedo S5 NS.mp4
